# Supplementary material for: Sensory Properties of Fermented Blends of Sunflower Press Cake and Whey
Source: Foods. 2025 Apr 24;14(9):1489. doi: 10.3390/foods14091489 (PMC12071512; doi:10.3390/foods14091489)
Supplement: Supplementary file 1 [file foods-14-01489-s001.zip]

Archive with 1 entries (1 files):
- foods-3555988-supplementary.pdf
